# Supplementary material for: Data on biodistribution and dose calculation of 99mTechnetium -Dimercaptosuccinic acid in pediatric patients using a hybrid planar/single emission computed tomography method
Source: Data Brief. 2020 Aug 29;32:106232. doi: 10.1016/j.dib.2020.106232 (PMC7479315; doi:10.1016/j.dib.2020.106232)
Supplement: Supplementary file 1 [file mmc1.xml]

<?xml version="1.0" encoding="utf-8" standalone="no"?>
<data>
  <datasets>
    <author>mahmoudbagheri68@gmail.com</author>
    <type>0</type>
    <dataset>
      <value>2</value>
      <reason>The data that has been used is confidential</reason>
      <comments />
    </dataset>
  </datasets>
</data>
